# Supplementary material for: Valve-in-valve transcatheter aortic valve implantation (TAVI): a new valuable approach to bioprosthetic infective endocarditis?
Source: Eur Heart J Case Rep. 2024 Jul 30;8(8):ytae384. doi: 10.1093/ehjcr/ytae384 (PMC11310693; doi:10.1093/ehjcr/ytae384)
Supplement: ytae384_Supplementary_Data [file ytae384_supplementary_data.zip]

Archive with 5 entries (5 files):
- TAVI Endocardite Moving image 1.avi
- TAVI Endocardite Moving image 2.mp4
- TAVI Endocardite Moving image 3.avi
- TAVI Endocardite Moving image 4.avi
- TAVI Endocardite Moving image 5.avi
